# Supplementary material for: The Influence of Seed Characteristics on Seed Dispersal Early Stages by Tibetan Macaques
Source: Animals (Basel). 2022 May 31;12(11):1416. doi: 10.3390/ani12111416 (PMC9179551; doi:10.3390/ani12111416)
Supplement: Supplementary file 1 [file animals-12-01416-s001.zip]

Archive with 1 entries (1 files):
- animals-1650024-supplementary.pdf
